# Supplementary material for: Efficacy of aggressive lipid-lowering therapy on systemic plaque stabilisation in acute myocardial infarction, assessed using non-obstructive general angioscopy
Source: Eur Heart J Case Rep. 2025 Jun 17;9(6):ytaf285. doi: 10.1093/ehjcr/ytaf285 (PMC12205437; doi:10.1093/ehjcr/ytaf285)
Supplement: ytaf285_Supplementary_Data [file ytaf285_supplementary_data.zip]

Archive with 2 entries (2 files):
- aortic angioscopy at L3 level 7 months later.mp4
- aortic angioscopy at L3 level in acute phase.mp4
